# Supplementary material for: Quality and accuracy of online nutrition-related information: a systematic review of content analysis studies
Source: Public Health Nutr. 2023 May 4;26(7):1345–57. doi: 10.1017/S1368980023000873 (PMC10346027; doi:10.1017/S1368980023000873)
Supplement: Supplementary file 1 [file S1368980023000873sup.zip]

Archive with 3 entries (3 files):
- S1368980023000873sup001.docx
- S1368980023000873sup002.docx
- S1368980023000873sup003.docx
